# Supplementary material for: Recent Advances in BTK Inhibitors for the Treatment of Inflammatory and Autoimmune Diseases
Source: Molecules. 2021 Aug 13;26(16):4907. doi: 10.3390/molecules26164907 (PMC8399599; doi:10.3390/molecules26164907)
Supplement: Supplementary file 1 [file molecules-26-04907-s001.zip]

Archive with 1 entries (1 files):
- molecules-1330752-supplementary.pdf
